# Supplementary material for: Impact of Polymer Physicochemical Features on the Amorphization and Crystallization of Citric Acid in Solid Dispersions
Source: Polymers (Basel). 2025 Jan 24;17(3):310. doi: 10.3390/polym17030310 (PMC11820854; doi:10.3390/polym17030310)
Supplement: Supplementary file 1 [file polymers-17-00310-s001.zip]

Archive with 1 entries (1 files):
- polymers-3394712-supplementary.pdf
